# Supplementary material for: From Peptidome to PRIDE: Public proteomics data migration at a large scale
Source: Proteomics. 2013 Apr 20;13(10-11):1692–5. doi: 10.1002/pmic.201200514 (PMC3717177; doi:10.1002/pmic.201200514)
Supplement: Supplementary file 1 [file pmic0013-1692-SD1.xls]

## Sheet: Sheet1
Unimod accession	PSI-MOD accession	modification name
1	MOD:00394	acetylated residue
4	MOD:00397	iodoacetamide derivatized residue
7	MOD:00400	deamidated residue
12	MOD:00405	Applied Biosystems original ICAT(TM) d8 modified cysteine
13	MOD:00406	Applied Biosystems original ICAT(TM) d0 modified cysteine
21	MOD:00696	phosphorylated residue
24	MOD:00417	S-carboxamidoethyl-L-cysteine
26	MOD:00419	(R)-5-oxo-1,4-tetrahydrothiazine-3-carboxylic acid
27	MOD:00420	2-pyrrolidone-5-carboxylic acid (Glu)
28	MOD:00040	2-pyrrolidone-5-carboxylic acid (Gln)
34	MOD:00599	monomethylated residue
35	MOD:00425	monohydroxylated residue
39	MOD:01153	methylthiolated residue
105	MOD:00480	Applied Biosystems cleavable ICAT(TM) light
106	MOD:00481	Applied Biosystems cleavable ICAT(TM) heavy
188	MOD:00544	6x(13)C labeled residue
214	MOD:01499	iTRAQ4plex-116 reporter+balance reagent acylated residue
267	MOD:00587	6x(13)C,4x(15)N labeled L-arginine
385	MOD:01160	deaminated residue
532	MOD:01499	iTRAQ4plex-116 reporter+balance reagent acylated residue
