# Supplementary material for: From Peptidome to PRIDE: Public proteomics data migration at a large scale
Source: Proteomics. 2013 Apr 20;13(10-11):1692–5. doi: 10.1002/pmic.201200514 (PMC3717177; doi:10.1002/pmic.201200514)
Supplement: Supplementary file 2 [file pmic0013-1692-SD2.xls]

## Sheet: Sheet1
Peptidome Study ID (PSE)	Peptidome Sample ID (PSM)	PRIDE Experiment Accession	Project Title	Experiment Title	Submitter	Number of protein identifications	Number of peptide identifications	Number of mass spectra
PSE101	PSM1001	17900	Comparative analysis of five different preparation methods for identification of complex protein mixtures in yeast	NanoLC-MS/MS with gas phase fractionation by ion abundance selection	PeptideAtlas	448	13246	60556
PSE101	PSM1002	17901	Comparative analysis of five different preparation methods for identification of complex protein mixtures in yeast	SDS-PAGE separation of proteins, in-gel digestion, and nanoLC-MS/MS of gel slices	PeptideAtlas	747	17671	129995
PSE101	PSM1003	17902	Comparative analysis of five different preparation methods for identification of complex protein mixtures in yeast	NanoLC-MS/MS with gas phase fractionation by mass range selection	PeptideAtlas	479	3921	83455
PSE101	PSM1004	17903	Comparative analysis of five different preparation methods for identification of complex protein mixtures in yeast	IEF of proteins, in-gel digestion and nanoLC-MS/MS of gel slices	PeptideAtlas	544	26347	179806
PSE101	PSM1005	17904	Comparative analysis of five different preparation methods for identification of complex protein mixtures in yeast	2-D nanoLC-MS/MS with strong cation exchange (SCX) and RP columns (MudPIT)	PeptideAtlas	555	10171	51313
PSE102	PSM1006	17905	Proteomic analysis of the intestinal epithelial cell response to enteropathogenic Escherichia coli	Human Caco-2 intestinal epithelial cell line infected with enteropathic E. coli	PeptideAtlas	1311	11481	83064
PSE103	PSM1007	17906	Systematic identification of protein complexes in Saccharomyces cerevisiae by mass spectrometry	Yeast proteome survey	PeptideAtlas	1203	39193	447768
PSE104	PSM1008	17907	Head-to-head comparison of serum fractionation techniques	Serum fractionated by N-linked glycopeptide enrichment	PeptideAtlas	223	39531	170937
PSE104	PSM1009	17908	Head-to-head comparison of serum fractionation techniques	Serum fractionated by Bruker ClinProt C3 magnetic beads	PeptideAtlas	309	26993	133969
PSE104	PSM1010	17909	Head-to-head comparison of serum fractionation techniques	Serum fractionated by Bruker WCX magnetic beads	PeptideAtlas	337	36350	147098
PSE104	PSM1011	17910	Head-to-head comparison of serum fractionation techniques	Serum fractionated by protein A/G depletion	PeptideAtlas	160	16287	152664
PSE104	PSM1012	17911	Head-to-head comparison of serum fractionation techniques	Serum fractionated by cysteinyl-peptide enrichment	PeptideAtlas	206	41442	150055
PSE104	PSM1013	17912	Head-to-head comparison of serum fractionation techniques	Serum fractionated by size	PeptideAtlas	231	32808	165268
PSE104	PSM1014	17913	Head-to-head comparison of serum fractionation techniques	Serum fractionated by Multiple Affinity Removal System (MARS) column depletion	PeptideAtlas	322	49922	193779
PSE104	PSM1015	17914	Head-to-head comparison of serum fractionation techniques	Unfractionated serum	PeptideAtlas	208	19741	74923
PSE104	PSM1016	17915	Head-to-head comparison of serum fractionation techniques	Serum fractionated by Bruker ClinProt C8 magnetic beads	PeptideAtlas	270	26180	138732
PSE105	PSM1017	17916	Quality control metrics for LC-MS feature detection tools demonstrated in yeast	Yeast quality control	PeptideAtlas	1582	150981	638451
PSE106	PSM1018	17917	Improving reproducibility and sensitivity in identifying human proteins by shotgun proteomics	Sample 1: 16 SCX fractions of soluble lysates, analyzed with full mass range	PeptideAtlas	336	2702	11579
PSE106	PSM1019	17918	Improving reproducibility and sensitivity in identifying human proteins by shotgun proteomics	Sample 2: 11 SCX fractions, each analyzed in 10 gas-phase fractions	PeptideAtlas	2166	16794	106833
PSE106	PSM1020	17919	Improving reproducibility and sensitivity in identifying human proteins by shotgun proteomics	Sample 3: 7 gel filtration fractions × 16 SCX fractions, each analyzed in 6 gas-phase fractions	PeptideAtlas	4372	134579	847819
PSE107	PSM1021	17920	Comprehensive egg-coat proteome of an ascidian	Vitelline coat_a	Lixy Yamada	1164	11855	73065
PSE107	PSM1022	17921	Comprehensive egg-coat proteome of an ascidian	Vitelline coat_b	Lixy Yamada	185	491	13246
PSE107	PSM1023	17922	Comprehensive egg-coat proteome of an ascidian	Flow-through_a	Lixy Yamada	1118	5311	39289
PSE107	PSM1024	17923	Comprehensive egg-coat proteome of an ascidian	Flow-through_b	Lixy Yamada	1094	4244	35068
PSE107	PSM1025	17924	Comprehensive egg-coat proteome of an ascidian	Acid extract_a	Lixy Yamada	744	5429	11092
PSE107	PSM1026	17925	Comprehensive egg-coat proteome of an ascidian	Acid extract_b	Lixy Yamada	970	4098	31099
PSE108	PSM1027	17926	LC-MS/MS of dilutions of a digest of 49 proteins	Dilution series A: Sigma 49 protein standard mix digest	Melinda A. McFarland	1599	24840	13217
PSE108	PSM1028	17927	LC-MS/MS of dilutions of a digest of 49 proteins	Dilution series B: Sigma 49 protein standard mix	Melinda A. McFarland	1645	24481	13724
PSE108	PSM1029	17928	LC-MS/MS of dilutions of a digest of 49 proteins	Dilution series C: Sigma 49 protein standard mix	Melinda A. McFarland	1529	25755	13348
PSE109	PSM1030	17929	Integrated genomic and proteomic analyses of a systematically perturbed metabolic network	Yeast fractionated by monomeric avidin affnity chromatography	PeptideAtlas	501	2574	36133
PSE110	PSM1031	17930	Characterizing complex peptide mixtures using a multi-dimensional LC-MS system : Saccharomyces cerevisiae	Yeast SCX relicate runs	PeptideAtlas	723	59389	119014
PSE111	PSM1032	17931	Molecular mechanism of anaerobic ammonium oxidation: a major source of nitrogen for our atmosphere	SDS-PAGE separation of proteins (whole cell homogenate), in-gel digestion, and nanoLC-MS/MS of gel slices	Marc Strous	963	12177
PSE112	PSM1033	17932	Evidence for the presence of disease-perturbed networks in prostate cancer cells by genomic and proteomic analyses	ICAT labeled human prostate cancer cell lines: LNCaP, CL-1, cytosolic	PeptideAtlas	603	3271	33690
PSE112	PSM1034	17933	Evidence for the presence of disease-perturbed networks in prostate cancer cells by genomic and proteomic analyses	ICAT labeled human prostate cancer cell lines: LNCaP, CL-1, microsomal	PeptideAtlas	528	4463	25180
PSE112	PSM1035	17934	Evidence for the presence of disease-perturbed networks in prostate cancer cells by genomic and proteomic analyses	ICAT labeled human prostate cancer cell lines: LNCaP, CL-1, nuclear	PeptideAtlas	625	3345	30682
PSE113	PSM1036	17935	Proteomic analysis of an extreme halophilic archaeon, Halobacterium sp. NRC-1	Sample 1: enrichment for specialized purple membrane proteins	PeptideAtlas	26	50	2414
PSE113	PSM1037	17936	Proteomic analysis of an extreme halophilic archaeon, Halobacterium sp. NRC-1	Sample 2: enrichment for specialized purple membrane proteins	PeptideAtlas	25	47	2146
PSE113	PSM1038	17937	Proteomic analysis of an extreme halophilic archaeon, Halobacterium sp. NRC-1	Sample 3: enrichment for specialized purple membrane proteins	PeptideAtlas	37	86	2728
PSE113	PSM1039	17938	Proteomic analysis of an extreme halophilic archaeon, Halobacterium sp. NRC-1	Sample 4: enrichment for specialized purple membrane proteins	PeptideAtlas	27	56	2160
PSE113	PSM1040	17939	Proteomic analysis of an extreme halophilic archaeon, Halobacterium sp. NRC-1	Sample 5: enrichment for specialized purple membrane proteins	PeptideAtlas	31	109	2279
PSE113	PSM1041	17940	Proteomic analysis of an extreme halophilic archaeon, Halobacterium sp. NRC-1	Sample 6: enrichment for specialized purple membrane proteins	PeptideAtlas	60	294	2158
PSE113	PSM1042	17941	Proteomic analysis of an extreme halophilic archaeon, Halobacterium sp. NRC-1	Sample 7: enrichment for specialized purple membrane proteins	PeptideAtlas	30	53	2417
PSE113	PSM1043	17942	Proteomic analysis of an extreme halophilic archaeon, Halobacterium sp. NRC-1	Sample 8: enrichment for specialized purple membrane proteins	PeptideAtlas	35	62	2764
PSE113	PSM1044	17943	Proteomic analysis of an extreme halophilic archaeon, Halobacterium sp. NRC-1	Sample 9: replicate enrichment for soluble proteins, 400-800 m/z	PeptideAtlas	113	270	2139
PSE113	PSM1045	17944	Proteomic analysis of an extreme halophilic archaeon, Halobacterium sp. NRC-1	Sample 10: replicate enrichment for soluble proteins, 400-800 m/z	PeptideAtlas	134	277	2090
PSE113	PSM1046	17945	Proteomic analysis of an extreme halophilic archaeon, Halobacterium sp. NRC-1	Sample 11: replicate enrichment for soluble proteins, 700-1200 m/z	PeptideAtlas	160	370	2026
PSE113	PSM1047	17946	Proteomic analysis of an extreme halophilic archaeon, Halobacterium sp. NRC-1	Sample 12: replicate enrichment for soluble proteins, 700-1200 m/z	PeptideAtlas	155	337	1989
PSE113	PSM1048	17947	Proteomic analysis of an extreme halophilic archaeon, Halobacterium sp. NRC-1	Sample 13: replicate enrichment for soluble proteins, 1100-2000 m/z	PeptideAtlas	157	436	1820
PSE113	PSM1049	17948	Proteomic analysis of an extreme halophilic archaeon, Halobacterium sp. NRC-1	Sample 14: replicate enrichment for soluble proteins, 1100-2000 m/z	PeptideAtlas	159	441	1857
PSE113	PSM1050	17949	Proteomic analysis of an extreme halophilic archaeon, Halobacterium sp. NRC-1	Sample 15: enrichment for soluble proteins	PeptideAtlas	92	243	1248
PSE113	PSM1051	17950	Proteomic analysis of an extreme halophilic archaeon, Halobacterium sp. NRC-1	Sample 16: replicate enrichment for soluble proteins	PeptideAtlas	86	251	1248
PSE113	PSM1052	17951	Proteomic analysis of an extreme halophilic archaeon, Halobacterium sp. NRC-1	Sample 17: enrichment for membrane proteins	PeptideAtlas	61	239	1233
PSE113	PSM1053	17952	Proteomic analysis of an extreme halophilic archaeon, Halobacterium sp. NRC-1	Sample 18: enrichment for membrane proteins, 400-800 m/z	PeptideAtlas	96	320	2687
PSE113	PSM1054	17953	Proteomic analysis of an extreme halophilic archaeon, Halobacterium sp. NRC-1	Sample 19: enrichment for membrane proteins, 800-1200 m/z	PeptideAtlas	126	455	2282
PSE113	PSM1055	17954	Proteomic analysis of an extreme halophilic archaeon, Halobacterium sp. NRC-1	Sample 20: enrichment for membrane proteins, GPF 1200-2000 m/z	PeptideAtlas	71	363	1229
PSE113	PSM1056	17955	Proteomic analysis of an extreme halophilic archaeon, Halobacterium sp. NRC-1	Sample 21: replicate enrichment for membrane proteins, GPF 1200-2000 m/z	PeptideAtlas	51	208	1125
PSE113	PSM1057	17956	Proteomic analysis of an extreme halophilic archaeon, Halobacterium sp. NRC-1	Sample 22: enrichment for Halobacterium cell wall proteins	PeptideAtlas	19	86	1070
PSE113	PSM1058	17957	Proteomic analysis of an extreme halophilic archaeon, Halobacterium sp. NRC-1	Sample 23: enrichment for Halobacterium cell wall proteins, 400-800m/z	PeptideAtlas	15	21	2187
PSE113	PSM1059	17958	Proteomic analysis of an extreme halophilic archaeon, Halobacterium sp. NRC-1	Sample 24: enrichment for Halobacterium cell wall proteins, 700-1200 m/z	PeptideAtlas	13	35	1434
PSE113	PSM1060	17959	Proteomic analysis of an extreme halophilic archaeon, Halobacterium sp. NRC-1	Sample 25: enrichment for Halobacterium cell wall proteins, 1100-2000 m/z	PeptideAtlas	5	36	1006
PSE113	PSM1061	17960	Proteomic analysis of an extreme halophilic archaeon, Halobacterium sp. NRC-1	Sample 26: enrichment for proteins in precipitant following ultracentrifugation	PeptideAtlas	13	34	2099
PSE114	PSM1062	17961	Quantitative proteomic identification of Six4 as the Trex-binding factor in the muscle creatine kinase enhancer	Transcriptional regulatory element X	PeptideAtlas	1129	6403	46328
PSE115	PSM1063	17962	Comparative analysis of the human and mouse placental transcriptome and proteome	Mouse E17.5 placental labyrinth	Brian Joseph Cox	4662	673356	4288967
PSE115	PSM1064	17963	Comparative analysis of the human and mouse placental transcriptome and proteome	Human 38 week placental villous tree	Brian Joseph Cox	4612	869829	4298819
PSE116	PSM1065	17964	Quantitative mass spectrometry reveals a role for the GTPase Rho1p in actin organization on the peroxisome membrane	Sample 1: identification of ICAT labeled peroxisomal yeast proteins with subcellular fractionation	PeptideAtlas	152	3083	27784
PSE116	PSM1066	17965	Quantitative mass spectrometry reveals a role for the GTPase Rho1p in actin organization on the peroxisome membrane	Sample 2: identification of ICAT labeled peroxisomal yeast proteins with subcellular fractionation	PeptideAtlas	240	3686	117110
PSE116	PSM1067	17966	Quantitative mass spectrometry reveals a role for the GTPase Rho1p in actin organization on the peroxisome membrane	Sample 3: identification of ICAT labeled peroxisomal yeast proteins with subcellular fractionation	PeptideAtlas	127	314	11075
PSE116	PSM1068	17967	Quantitative mass spectrometry reveals a role for the GTPase Rho1p in actin organization on the peroxisome membrane	Sample 4: identification of ICAT labeled peroxisomal yeast proteins with subcellular fractionation	PeptideAtlas	195	1510	27845
PSE117	PSM1069	17968	Global proteomics in the model phototroph Synechocystis sp. PCC 6803	Membrane at 0 days	Eric A. Welsh	271	1198	4594
PSE117	PSM1070	17969	Global proteomics in the model phototroph Synechocystis sp. PCC 6803	Soluble at 0 days	Eric A. Welsh	124	421	2163
PSE117	PSM1071	17970	Global proteomics in the model phototroph Synechocystis sp. PCC 6803	Membrane at 4 days	Eric A. Welsh	271	1096	4522
PSE117	PSM1072	17971	Global proteomics in the model phototroph Synechocystis sp. PCC 6803	Soluble at 4 days	Eric A. Welsh	175	586	2305
PSE117	PSM1073	17972	Global proteomics in the model phototroph Synechocystis sp. PCC 6803	Membrane at 6 days	Eric A. Welsh	850	8337	34823
PSE117	PSM1074	17973	Global proteomics in the model phototroph Synechocystis sp. PCC 6803	Soluble at 6 days	Eric A. Welsh	710	8314	32728
PSE117	PSM1075	17974	Global proteomics in the model phototroph Synechocystis sp. PCC 6803	Membrane at 8 days	Eric A. Welsh	299	1189	4615
PSE117	PSM1076	17975	Global proteomics in the model phototroph Synechocystis sp. PCC 6803	Soluble at 8 days	Eric A. Welsh	159	577	2267
PSE117	PSM1077	17976	Global proteomics in the model phototroph Synechocystis sp. PCC 6803	Membrane at 16 days	Eric A. Welsh	198	502	2240
PSE117	PSM1078	17977	Global proteomics in the model phototroph Synechocystis sp. PCC 6803	Soluble at 16 days	Eric A. Welsh	151	663	2361
PSE117	PSM1079	17978	Global proteomics in the model phototroph Synechocystis sp. PCC 6803	Membrane at BG11 +3% CO? with 1 hour high CO?	Eric A. Welsh	95	277	1971
PSE117	PSM1080	17979	Global proteomics in the model phototroph Synechocystis sp. PCC 6803	Soluble at BG11 +3% CO? with 1 hour high CO?	Eric A. Welsh	224	610	2336
PSE117	PSM1081	17980	Global proteomics in the model phototroph Synechocystis sp. PCC 6803	Membrane at BG11 +3% CO? with 25 hour high CO?	Eric A. Welsh	217	595	2301
PSE117	PSM1082	17981	Global proteomics in the model phototroph Synechocystis sp. PCC 6803	Soluble at BG11 +3% CO? with 25 hour high CO?	Eric A. Welsh	128	420	2194
PSE117	PSM1083	17982	Global proteomics in the model phototroph Synechocystis sp. PCC 6803	Membrane at BG11 +3% CO? with 2 hour back to low CO?	Eric A. Welsh	177	538	2222
PSE117	PSM1084	17983	Global proteomics in the model phototroph Synechocystis sp. PCC 6803	Soluble at BG11 +3% CO? with 2 hour back to low CO?	Eric A. Welsh	173	599	2311
PSE117	PSM1085	17984	Global proteomics in the model phototroph Synechocystis sp. PCC 6803	Membrane at cold shock 22°C with 1 hour	Eric A. Welsh	210	704	2377
PSE117	PSM1086	17985	Global proteomics in the model phototroph Synechocystis sp. PCC 6803	Soluble at cold shock 22°C with 1 hour	Eric A. Welsh	163	594	2376
PSE117	PSM1087	17986	Global proteomics in the model phototroph Synechocystis sp. PCC 6803	Membrane at cold shock 22°C with 4 hour	Eric A. Welsh	198	639	2333
PSE117	PSM1088	17987	Global proteomics in the model phototroph Synechocystis sp. PCC 6803	Soluble at cold shock 22°C with 4 hour	Eric A. Welsh	184	589	2283
PSE117	PSM1089	17988	Global proteomics in the model phototroph Synechocystis sp. PCC 6803	Membrane at cold shock 22°C with 24 hour	Eric A. Welsh	198	668	2328
PSE117	PSM1090	17989	Global proteomics in the model phototroph Synechocystis sp. PCC 6803	Soluble at cold shock 22°C with 24 hour	Eric A. Welsh	173	598	2278
PSE117	PSM1091	17990	Global proteomics in the model phototroph Synechocystis sp. PCC 6803	Membrane at BG11 + Glu + DCMU with 3 days	Eric A. Welsh	124	483	4853
PSE117	PSM1092	17991	Global proteomics in the model phototroph Synechocystis sp. PCC 6803	Soluble at BG11 + Glu + DCMU with 3 days	Eric A. Welsh	114	637	4488
PSE117	PSM1093	17992	Global proteomics in the model phototroph Synechocystis sp. PCC 6803	Membrane at BG11 + Glu + DCMU with 6 days	Eric A. Welsh	49	104	2292
PSE117	PSM1094	17993	Global proteomics in the model phototroph Synechocystis sp. PCC 6803	Soluble at BG11 + Glu + DCMU with 6 days	Eric A. Welsh	36	151	2087
PSE117	PSM1095	17994	Global proteomics in the model phototroph Synechocystis sp. PCC 6803	Membrane from -iron to +iron with 7 days starvation	Eric A. Welsh	946	11883	66001
PSE117	PSM1096	17995	Global proteomics in the model phototroph Synechocystis sp. PCC 6803	Soluble from -iron to +iron with 7 days starvation	Eric A. Welsh	198	692	2321
PSE117	PSM1097	17996	Global proteomics in the model phototroph Synechocystis sp. PCC 6803	Membrane from -iron to +iron with 4 hour recovery	Eric A. Welsh	241	708	2378
PSE117	PSM1098	17997	Global proteomics in the model phototroph Synechocystis sp. PCC 6803	Soluble from -iron to +iron with 4 hour recovery	Eric A. Welsh	157	537	2360
PSE117	PSM1099	17998	Global proteomics in the model phototroph Synechocystis sp. PCC 6803	Membrane from -iron to +iron with 24 hour recovery	Eric A. Welsh	1696	46651	314846
PSE117	PSM1100	17999	Global proteomics in the model phototroph Synechocystis sp. PCC 6803	Soluble from -iron to +iron with 24 hour recovery	Eric A. Welsh	158	440	2296
PSE117	PSM1101	18000	Global proteomics in the model phototroph Synechocystis sp. PCC 6803	Membrane at heat shock 38°C with 1 hour	Eric A. Welsh	228	788	2496
PSE117	PSM1102	18001	Global proteomics in the model phototroph Synechocystis sp. PCC 6803	Soluble at heat shock 38°C with 1 hour	Eric A. Welsh	193	657	2349
PSE117	PSM1103	18002	Global proteomics in the model phototroph Synechocystis sp. PCC 6803	Membrane at heat shock 38°C with 4 hour	Eric A. Welsh	207	751	2405
PSE117	PSM1104	18003	Global proteomics in the model phototroph Synechocystis sp. PCC 6803	Soluble at heat shock 38°C with 4 hour	Eric A. Welsh	175	626	2379
PSE117	PSM1105	18004	Global proteomics in the model phototroph Synechocystis sp. PCC 6803	Membrane at heat shock 38°C with 24 hour	Eric A. Welsh	211	776	2437
PSE117	PSM1106	18005	Global proteomics in the model phototroph Synechocystis sp. PCC 6803	Soluble at heat shock 38°C with 24 hour	Eric A. Welsh	178	618	2345
PSE117	PSM1107	18006	Global proteomics in the model phototroph Synechocystis sp. PCC 6803	Membrane from -nitrate to +nitrate with 6 days starvation	Eric A. Welsh	79	195	1780
PSE117	PSM1108	18007	Global proteomics in the model phototroph Synechocystis sp. PCC 6803	Soluble from -nitrate to +nitrate with 6 days starvation	Eric A. Welsh	482	3605	23589
PSE117	PSM1109	18008	Global proteomics in the model phototroph Synechocystis sp. PCC 6803	Membrane from -nitrate to +ammonia with 4 hour recovery	Eric A. Welsh	189	429	2192
PSE117	PSM1110	18009	Global proteomics in the model phototroph Synechocystis sp. PCC 6803	Soluble from -nitrate to +ammonia with 4 hour recovery	Eric A. Welsh	531	4770	25466
PSE117	PSM1111	18010	Global proteomics in the model phototroph Synechocystis sp. PCC 6803	Membrane from -nitrate to +ammonia with 24 hour recovery	Eric A. Welsh	213	659	2325
PSE117	PSM1112	18011	Global proteomics in the model phototroph Synechocystis sp. PCC 6803	Membrane wash from -nitrate to +ammonia with 24 hour recovery	Eric A. Welsh	180	749	2376
PSE117	PSM1113	18012	Global proteomics in the model phototroph Synechocystis sp. PCC 6803	Soluble from -nitrate to +ammonia with 24 hour recovery	Eric A. Welsh	155	539	2210
PSE117	PSM1114	18013	Global proteomics in the model phototroph Synechocystis sp. PCC 6803	Membrane from -nitrate to +nitrate with 4 hour recovery	Eric A. Welsh	958	12430	56976
PSE117	PSM1115	18014	Global proteomics in the model phototroph Synechocystis sp. PCC 6803	Soluble from -nitrate to +nitrate with 4 hour recovery	Eric A. Welsh	751	10313	34930
PSE117	PSM1116	18015	Global proteomics in the model phototroph Synechocystis sp. PCC 6803	Membrane from -nitrate to +nitrate with 24 hour recovery	Eric A. Welsh	638	10668	33116
PSE117	PSM1117	18016	Global proteomics in the model phototroph Synechocystis sp. PCC 6803	Soluble from -nitrate to +nitrate with 24 hour recovery	Eric A. Welsh	120	488	2055
PSE117	PSM1118	18017	Global proteomics in the model phototroph Synechocystis sp. PCC 6803	Membrane at BG11 + 0.5M NaCl with 0.5 hour high salt	Eric A. Welsh	228	669	2305
PSE117	PSM1119	18018	Global proteomics in the model phototroph Synechocystis sp. PCC 6803	Soluble at BG11 + 0.5M NaCl with 0.5 hour high salt	Eric A. Welsh	168	556	2212
PSE117	PSM1120	18019	Global proteomics in the model phototroph Synechocystis sp. PCC 6803	Membrane at BG11 + 0.5M NaCl with 6 hour high salt	Eric A. Welsh	207	667	2319
PSE117	PSM1121	18020	Global proteomics in the model phototroph Synechocystis sp. PCC 6803	Soluble at BG11 + 0.5M NaCl with 6 hour high salt	Eric A. Welsh	190	638	2426
PSE117	PSM1122	18021	Global proteomics in the model phototroph Synechocystis sp. PCC 6803	Membrane at BG11 + 0.5M NaCl with 24 hour high salt	Eric A. Welsh	978	11055	58035
PSE117	PSM1123	18022	Global proteomics in the model phototroph Synechocystis sp. PCC 6803	Soluble at BG11 + 0.5M NaCl with 24 hour high salt	Eric A. Welsh	928	11443	63103
PSE117	PSM1124	18023	Global proteomics in the model phototroph Synechocystis sp. PCC 6803	Membrane from -phosphate to +phosphate with 6 days starvation	Eric A. Welsh	1093	10679	32072
PSE117	PSM1125	18024	Global proteomics in the model phototroph Synechocystis sp. PCC 6803	Membrane wash from -phosphate to +phosphate with 6 days starvation	Eric A. Welsh	121	465	2193
PSE117	PSM1126	18025	Global proteomics in the model phototroph Synechocystis sp. PCC 6803	Soluble from -phosphate to +phosphate with 6 days starvation	Eric A. Welsh	765	9239	32666
PSE117	PSM1127	18026	Global proteomics in the model phototroph Synechocystis sp. PCC 6803	Membrane from -phosphate to +phosphate with 4 hour recovery	Eric A. Welsh	204	588	2308
PSE117	PSM1128	18027	Global proteomics in the model phototroph Synechocystis sp. PCC 6803	Membrane wash from -phosphate to +phosphate with 4 hour recovery	Eric A. Welsh	169	683	2376
PSE117	PSM1129	18028	Global proteomics in the model phototroph Synechocystis sp. PCC 6803	Soluble from -phosphate to +phosphate with 4 hour recovery	Eric A. Welsh	194	731	2325
PSE117	PSM1130	18029	Global proteomics in the model phototroph Synechocystis sp. PCC 6803	Membrane from -phosphate to +phosphate with 24 hour recovery	Eric A. Welsh	1131	11358	32957
PSE117	PSM1131	18030	Global proteomics in the model phototroph Synechocystis sp. PCC 6803	Membrane wash from -phosphate to +phosphate with 24 hour recovery	Eric A. Welsh	671	7300	32418
PSE117	PSM1132	18031	Global proteomics in the model phototroph Synechocystis sp. PCC 6803	Soluble from -phosphate to +phosphate with 24 hour recovery	Eric A. Welsh	768	9226	32716
PSE117	PSM1133	18032	Global proteomics in the model phototroph Synechocystis sp. PCC 6803	Membrane from -sulfate to +sulfate with 6 days starvation	Eric A. Welsh	972	13408	55541
PSE117	PSM1134	18033	Global proteomics in the model phototroph Synechocystis sp. PCC 6803	Soluble from -sulfate to +sulfate with 6 days starvation	Eric A. Welsh	786	10222	32585
PSE117	PSM1135	18034	Global proteomics in the model phototroph Synechocystis sp. PCC 6803	Membrane from -sulfate to +sulfate with 4 hour recovery	Eric A. Welsh	182	501	2259
PSE117	PSM1136	18035	Global proteomics in the model phototroph Synechocystis sp. PCC 6803	Soluble from -sulfate to +sulfate with 4 hour recovery	Eric A. Welsh	201	681	2322
PSE117	PSM1137	18036	Global proteomics in the model phototroph Synechocystis sp. PCC 6803	Membrane from -sulfate to +sulfate with 24 hour recovery	Eric A. Welsh	1081	10597	32978
PSE117	PSM1138	18037	Global proteomics in the model phototroph Synechocystis sp. PCC 6803	Membrane wash from -sulfate to +sulfate with 24 hour recovery	Eric A. Welsh	696	8338	32365
PSE117	PSM1139	18038	Global proteomics in the model phototroph Synechocystis sp. PCC 6803	Soluble from -sulfate to +sulfate with 24 hour recovery	Eric A. Welsh	778	9209	32648
PSE117	PSM1140	18039	Global proteomics in the model phototroph Synechocystis sp. PCC 6803	Techrep1 of membrane at BG11 +3% CO? with 25 hour high CO?	Eric A. Welsh	930	5473	15385
PSE117	PSM1141	18040	Global proteomics in the model phototroph Synechocystis sp. PCC 6803	Techrep2 of membrane at BG11 +3% CO? with 25 hour high CO?	Eric A. Welsh	903	5143	15223
PSE117	PSM1142	18041	Global proteomics in the model phototroph Synechocystis sp. PCC 6803	Techrep1 of soluble at BG11 +3% CO? with 25 hour high CO?	Eric A. Welsh	567	3355	15050
PSE117	PSM1143	18042	Global proteomics in the model phototroph Synechocystis sp. PCC 6803	Techrep2 of soluble at BG11 +3% CO? with 25 hour high CO?	Eric A. Welsh	584	3693	15075
PSE117	PSM1144	18043	Global proteomics in the model phototroph Synechocystis sp. PCC 6803	Techrep1 of membrane at cold shock 22°C with 24 hour	Eric A. Welsh	890	4672	15057
PSE117	PSM1145	18044	Global proteomics in the model phototroph Synechocystis sp. PCC 6803	Techrep2 of membrane at cold shock 22°C with 24 hour	Eric A. Welsh	739	3711	15027
PSE117	PSM1146	18045	Global proteomics in the model phototroph Synechocystis sp. PCC 6803	Techrep1 of soluble at cold shock 22°C with 24 hour	Eric A. Welsh	601	3845	15209
PSE117	PSM1147	18046	Global proteomics in the model phototroph Synechocystis sp. PCC 6803	Techrep2 of soluble at cold shock 22°C with 24 hour	Eric A. Welsh	530	3133	15100
PSE117	PSM1148	18047	Global proteomics in the model phototroph Synechocystis sp. PCC 6803	Techrep1 of soluble from -iron to +iron with 7 days starvation	Eric A. Welsh	721	5124	15328
PSE117	PSM1149	18048	Global proteomics in the model phototroph Synechocystis sp. PCC 6803	Techrep2 of soluble from -iron to +iron with 7 days starvation	Eric A. Welsh	684	4938	15251
PSE117	PSM1150	18049	Global proteomics in the model phototroph Synechocystis sp. PCC 6803	Techrep1 of membrane from -iron to +iron with 7 days starvation, 2008 bioreplicate	Eric A. Welsh	885	4536	15664
PSE117	PSM1151	18050	Global proteomics in the model phototroph Synechocystis sp. PCC 6803	Techrep2 of membrane from -iron to +iron with 7 days starvation, 2008 bioreplicate	Eric A. Welsh	893	4860	15621
PSE117	PSM1152	18051	Global proteomics in the model phototroph Synechocystis sp. PCC 6803	Techrep1 of soluble from -iron to +iron with 7 days starvation, 2008 bioreplicate	Eric A. Welsh	778	4083	15839
PSE117	PSM1153	18052	Global proteomics in the model phototroph Synechocystis sp. PCC 6803	Techrep2 of soluble from -iron to +iron with 7 days starvation, 2008 bioreplicate	Eric A. Welsh	763	4053	15726
PSE117	PSM1154	18053	Global proteomics in the model phototroph Synechocystis sp. PCC 6803	Techrep1 of membrane from -iron to +iron with 24 hour recovery	Eric A. Welsh	894	4597	15100
PSE117	PSM1155	18054	Global proteomics in the model phototroph Synechocystis sp. PCC 6803	Techrep2 of membrane from -iron to +iron with 24 hour recovery	Eric A. Welsh	966	5439	15215
PSE117	PSM1156	18055	Global proteomics in the model phototroph Synechocystis sp. PCC 6803	Techrep1 of soluble from -iron to +iron with 24 hour recovery	Eric A. Welsh	705	4663	14905
PSE117	PSM1157	18056	Global proteomics in the model phototroph Synechocystis sp. PCC 6803	Techrep2 of soluble from -iron to +iron with 24 hour recovery	Eric A. Welsh	678	4347	15284
PSE117	PSM1158	18057	Global proteomics in the model phototroph Synechocystis sp. PCC 6803	Techrep1 of membrane at heat shock 38°C with 24 hour	Eric A. Welsh	599	4023	15004
PSE117	PSM1159	18058	Global proteomics in the model phototroph Synechocystis sp. PCC 6803	Techrep2 of membrane at heat shock 38°C with 24 hour	Eric A. Welsh	586	3879	14953
PSE117	PSM1160	18059	Global proteomics in the model phototroph Synechocystis sp. PCC 6803	Techrep1 of soluble at heat shock 38°C with 24 hour	Eric A. Welsh	855	5748	15420
PSE117	PSM1161	18060	Global proteomics in the model phototroph Synechocystis sp. PCC 6803	Techrep2 of soluble at heat shock 38°C with 24 hour	Eric A. Welsh	869	5191	15233
PSE117	PSM1162	18061	Global proteomics in the model phototroph Synechocystis sp. PCC 6803	Techrep1 of membrane from -nitrate to +nitrate with 6 days starvation	Eric A. Welsh	851	4356	15058
PSE117	PSM1163	18062	Global proteomics in the model phototroph Synechocystis sp. PCC 6803	Techrep2 of membrane from -nitrate to +nitrate with 6 days starvation	Eric A. Welsh	863	4583	15005
PSE117	PSM1164	18063	Global proteomics in the model phototroph Synechocystis sp. PCC 6803	Techrep1 of membrane from -nitrate to +nitrate with 6 days starvation, 2008 bioreplicate	Eric A. Welsh	340	1228	15251
PSE117	PSM1165	18064	Global proteomics in the model phototroph Synechocystis sp. PCC 6803	Techrep2 of membrane from -nitrate to +nitrate with 6 days starvation, 2008 bioreplicate	Eric A. Welsh	344	1168	15337
PSE117	PSM1166	18065	Global proteomics in the model phototroph Synechocystis sp. PCC 6803	Techrep1 of soluble from -nitrate to +nitrate with 6 days starvation, 2008 bioreplicate	Eric A. Welsh	611	2801	15711
PSE117	PSM1167	18066	Global proteomics in the model phototroph Synechocystis sp. PCC 6803	Techrep2 of soluble from -nitrate to +nitrate with 6 days starvation, 2008 bioreplicate	Eric A. Welsh	570	2386	15744
PSE117	PSM1168	18067	Global proteomics in the model phototroph Synechocystis sp. PCC 6803	Techrep1 of membrane from -nitrate to +ammonia with 24 hour recovery	Eric A. Welsh	885	5452	15288
PSE117	PSM1169	18068	Global proteomics in the model phototroph Synechocystis sp. PCC 6803	Techrep2 of membrane from -nitrate to +ammonia with 24 hour recovery	Eric A. Welsh	831	4828	15140
PSE117	PSM1170	18069	Global proteomics in the model phototroph Synechocystis sp. PCC 6803	Techrep1 of membrane wash from -nitrate to +ammonia with 24 hour recovery	Eric A. Welsh	615	4300	15516
PSE117	PSM1171	18070	Global proteomics in the model phototroph Synechocystis sp. PCC 6803	Techrep2 of membrane wash from -nitrate to +ammonia with 24 hour recovery	Eric A. Welsh	655	4580	15465
PSE117	PSM1172	18071	Global proteomics in the model phototroph Synechocystis sp. PCC 6803	Techrep1 of soluble from -nitrate to +ammonia with 24 hour recovery	Eric A. Welsh	616	3920	15247
PSE117	PSM1173	18072	Global proteomics in the model phototroph Synechocystis sp. PCC 6803	Techrep2 of soluble from -nitrate to +ammonia with 24 hour recovery	Eric A. Welsh	562	3332	14778
PSE117	PSM1174	18073	Global proteomics in the model phototroph Synechocystis sp. PCC 6803	Techrep1 of membrane from -nitrate to +nitrate with 24 hour recovery	Eric A. Welsh	882	5186	15060
PSE117	PSM1175	18074	Global proteomics in the model phototroph Synechocystis sp. PCC 6803	Techrep2 of membrane from -nitrate to +nitrate with 24 hour recovery	Eric A. Welsh	836	5127	15045
PSE117	PSM1176	18075	Global proteomics in the model phototroph Synechocystis sp. PCC 6803	Techrep1 of soluble from -nitrate to +nitrate with 24 hour recovery	Eric A. Welsh	547	3557	14481
PSE117	PSM1177	18076	Global proteomics in the model phototroph Synechocystis sp. PCC 6803	Techrep2 of soluble from -nitrate to +nitrate with 24 hour recovery	Eric A. Welsh	515	3412	14886
PSE118	PSM1178	18077	Mining the acute respiratory distress syndrome proteome: identification of the IGF binding protein-3 pathway	Sample 1: BALF2	PeptideAtlas	239	1718	35527
PSE118	PSM1179	18078	Mining the acute respiratory distress syndrome proteome: identification of the IGF binding protein-3 pathway	Sample 2: BALF4 with glypep	PeptideAtlas	73	632	13459
PSE118	PSM1180	18079	Mining the acute respiratory distress syndrome proteome: identification of the IGF binding protein-3 pathway	Sample 3: BALF3	PeptideAtlas	773	5134	27136
PSE118	PSM1181	18080	Mining the acute respiratory distress syndrome proteome: identification of the IGF binding protein-3 pathway	Sample 4: BALF11	PeptideAtlas	311	11370	68084
PSE118	PSM1182	18081	Mining the acute respiratory distress syndrome proteome: identification of the IGF binding protein-3 pathway	Sample 5: BAL20 with gly_hui	PeptideAtlas	26	101	3276
PSE118	PSM1183	18082	Mining the acute respiratory distress syndrome proteome: identification of the IGF binding protein-3 pathway	Sample 6: BAL20 with gly_lec	PeptideAtlas	49	273	8820
PSE119	PSM1184	18083	Quantitative analysis of human plasma in vivo lipopolysaccharide administration using ¹?O/¹?O Labeling and AMT	Non-alkylated human plasma	PeptideAtlas	1425	444064	2167793
PSE119	PSM1185	18084	Quantitative analysis of human plasma in vivo lipopolysaccharide administration using ¹?O/¹?O Labeling and AMT	Alkylated human plasma	PeptideAtlas	744	202896	449224
PSE119	PSM1186	18085	Quantitative analysis of human plasma in vivo lipopolysaccharide administration using ¹?O/¹?O Labeling and AMT	Tryptic digested alkylated human plasma	PeptideAtlas	744	202896	449224
PSE119	PSM1187	18086	Quantitative analysis of human plasma in vivo lipopolysaccharide administration using ¹?O/¹?O Labeling and AMT	Tryptic digested non-alkylated human plasma	PeptideAtlas	1425	444064	2167793
PSE120	PSM1188	18087	MHC I peptides identification from various cell activation states	MHC I peptides, resting	Eustache Paramithiotis	2557	8856	26925
PSE120	PSM1189	18088	MHC I peptides identification from various cell activation states	MHC I peptides, IFNg activated	Eustache Paramithiotis	1438	3838	7398
PSE120	PSM1190	18089	MHC I peptides identification from various cell activation states	MHC I peptides, Brucella abortus S19-infected	Eustache Paramithiotis	281	490	869
PSE120	PSM1191	18090	MHC I peptides identification from various cell activation states	MHC I peptides, IFNg activated/Brucella abortus S19-infected	Eustache Paramithiotis	4	4	112
PSE121	PSM1192	18091	MHC II peptides identification from various cell activation states	MHC II peptides, IFNg activated	Eustache Paramithiotis	343	1904	5172
PSE121	PSM1193	18092	MHC II peptides identification from various cell activation states	MHC II peptides, Brucella abortus S19-infected	Eustache Paramithiotis	33	49	243
PSE122	PSM1194	18093	Quantitative proteomic analysis of chromatin-associated factors	Chromatin-enriched fractions labeled with ICAT	PeptideAtlas	287	734	63767
PSE122	PSM1195	18094	Quantitative proteomic analysis of chromatin-associated factors	Soluble fractions labeled with ICAT	PeptideAtlas	1774	12437	66875
PSE122	PSM1196	18095	Quantitative proteomic analysis of chromatin-associated factors	Chromatin-enriched fractions labeled with old ICAT	PeptideAtlas	985	4932	40982
PSE122	PSM1197	18096	Quantitative proteomic analysis of chromatin-associated factors	Soluble fractions labeled with old ICAT	PeptideAtlas	2037	40470	127506
PSE123	PSM1198	18097	The transcriptome and its translation during recovery from cell cycle arrest in Saccharomyces cerevisiae	Budding yeast protein expression following mating hormone ending with identifying translationally controlled proteins	PeptideAtlas	1226	37981	275262
PSE124	PSM1199	18098	Identification of androgen-coregulated protein networks from the microsomes of human prostate cancer cells	Old ICAT labeled human prostate cancer cell line: LNCaP (membrane)	PeptideAtlas	1645	10248	71140
PSE125	PSM1200	18099	Proteogenomic annotation of the Yersinia pestis KIM genome	Y. pestis KIM6+ periplasmic fraction analyzed by LTQ	Samuel Payne	987	149944	6358062
PSE125	PSM1201	18100	Proteogenomic annotation of the Yersinia pestis KIM genome	Y. pestis KIM6+ cytoplasmic fraction analyzed by LTQ	Samuel Payne	703	57007	2873713
PSE125	PSM1202	18101	Proteogenomic annotation of the Yersinia pestis KIM genome	Y. pestis KIM6+ membrane fraction analyzed by LTQ	Samuel Payne	841	70572	3681666
PSE125	PSM1203	18102	Proteogenomic annotation of the Yersinia pestis KIM genome	Y. pestis KIM6+ membrane fraction (high pH elution) analyzed by LTQ	Samuel Payne	618	50490	1451360
PSE125	PSM1204	18103	Proteogenomic annotation of the Yersinia pestis KIM genome	Y. pestis KIM6+ membrane fraction (high salt elution) analyzed by LTQ	Samuel Payne	442	27840	629752
PSE126	PSM1205	18104	Systematic assessment of the influence of resolutions on peptide identifications	E.coli analyzed at resolution combination of 7,000 for MS and 7,000 for MS/MS	Min-Sik Kim	894	4830	21880
PSE126	PSM1206	18105	Systematic assessment of the influence of resolutions on peptide identifications	E.coli analyzed at resolution combination of 15,000 for MS and 7,000 for MS/MS	Min-Sik Kim	890	4734	22464
PSE126	PSM1207	18106	Systematic assessment of the influence of resolutions on peptide identifications	E.coli analyzed at resolution combination of 15,000 for MS and 15,000 for MS/MS	Min-Sik Kim	929	5002	21544
PSE126	PSM1208	18107	Systematic assessment of the influence of resolutions on peptide identifications	E.coli analyzed at resolution combination of 30,000 for MS and 7,000 for MS/MS	Min-Sik Kim	897	4714	20499
PSE126	PSM1209	18108	Systematic assessment of the influence of resolutions on peptide identifications	E.coli analyzed at resolution combination of 30,000 for MS and 15,000 for MS/MS	Min-Sik Kim	894	4704	19378
PSE126	PSM1210	18109	Systematic assessment of the influence of resolutions on peptide identifications	E.coli analyzed at resolution combination of 30,000 for MS and 30,000 for MS/MS	Min-Sik Kim	849	4411	16664
PSE126	PSM1211	18110	Systematic assessment of the influence of resolutions on peptide identifications	E.coli analyzed at resolution combination of 60,000 for MS and 7,000 for MS/MS	Min-Sik Kim	892	4711	18214
PSE126	PSM1212	18111	Systematic assessment of the influence of resolutions on peptide identifications	E.coli analyzed at resolution combination of 60,000 for MS and 15,000 for MS/MS	Min-Sik Kim	875	4538	17696
PSE126	PSM1213	18112	Systematic assessment of the influence of resolutions on peptide identifications	E.coli analyzed at resolution combination of 60,000 for MS and 30,000 for MS/MS	Min-Sik Kim	802	4100	14995
PSE126	PSM1214	18113	Systematic assessment of the influence of resolutions on peptide identifications	E.coli analyzed at resolution combination of 60,000 for MS and 60,000 for MS/MS	Min-Sik Kim	682	3318	10966
PSE126	PSM1215	18114	Systematic assessment of the influence of resolutions on peptide identifications	E.coli analyzed at resolution combination of 100,000 for MS and 7,000 for MS/MS	Min-Sik Kim	829	4395	14459
PSE126	PSM1216	18115	Systematic assessment of the influence of resolutions on peptide identifications	E.coli analyzed at resolution combination of 100,000 for MS and 15,000 for MS/MS	Min-Sik Kim	806	4201	13975
PSE126	PSM1217	18116	Systematic assessment of the influence of resolutions on peptide identifications	E.coli analyzed at resolution combination of 100,000 for MS and 30,000 for MS/MS	Min-Sik Kim	740	3801	12308
PSE126	PSM1218	18117	Systematic assessment of the influence of resolutions on peptide identifications	E.coli analyzed at resolution combination of 100,000 for MS and 60,000 for MS/MS	Min-Sik Kim	642	3069	9459
PSE126	PSM1219	18118	Systematic assessment of the influence of resolutions on peptide identifications	E.coli analyzed at resolution combination of 100,000 for MS and 100,000 for MS/MS	Min-Sik Kim	498	2162	6266
PSE126	PSM1220	18119	Systematic assessment of the influence of resolutions on peptide identifications	E.coli analyzed at resolution combination of 7,000 for MS and IT for MS/MS	Min-Sik Kim	1607	12353	30648
PSE126	PSM1221	18120	Systematic assessment of the influence of resolutions on peptide identifications	E.coli analyzed at resolution combination of 15,000 for MS and IT for MS/MS	Min-Sik Kim	1691	13077	33200
PSE126	PSM1222	18121	Systematic assessment of the influence of resolutions on peptide identifications	E.coli analyzed at resolution combination of 30,000 for MS and IT for MS/MS	Min-Sik Kim	1653	12847	30436
PSE126	PSM1223	18122	Systematic assessment of the influence of resolutions on peptide identifications	E.coli analyzed at resolution combination of 60,000 for MS and IT for MS/MS	Min-Sik Kim	1634	12289	27997
PSE126	PSM1224	18123	Systematic assessment of the influence of resolutions on peptide identifications	E.coli analyzed at resolution combination of 100,000 for MS and IT for MS/MS	Min-Sik Kim	1645	12330	26780
PSE127	PSM1225	18124	Nitrite-driven anaerobic methane oxidation by oxygenic bacteria: proteomics of Methylomirabilis oxyfera &quot;Twente&quot; culture	Methylomirabilis oxyfera "Twente" biomass sample	Hans J.C.T. Wessels	472	4205	16813
PSE128	PSM1226	18125	Nitrite-driven anaerobic methane oxidation by oxygenic bacteria: proteomics of Methylomirabilis oxyfera &quot;Ooij&quot; culture	Methylomirabilis oxyfera "Ooij" biomass sample	Hans J.C.T. Wessels	629	7545	32755
PSE144	PSM1227	18127	Proteomic restructuring of the abdominal fat body precedes a behavioral change in honeybees	Low strain control sample 1	Florian Wolschin	301	4834	7532
PSE144	PSM1228	18128	Proteomic restructuring of the abdominal fat body precedes a behavioral change in honeybees	Low strain control sample 2	Florian Wolschin	294	4434	7510
PSE144	PSM1229	18129	Proteomic restructuring of the abdominal fat body precedes a behavioral change in honeybees	Low strain control sample 3	Florian Wolschin	275	3970	7193
PSE144	PSM1230	18130	Proteomic restructuring of the abdominal fat body precedes a behavioral change in honeybees	Low strain control sample 4	Florian Wolschin	303	3754	7474
PSE144	PSM1231	18131	Proteomic restructuring of the abdominal fat body precedes a behavioral change in honeybees	Low strain control sample 5	Florian Wolschin	310	5251	7622
PSE144	PSM1232	18132	Proteomic restructuring of the abdominal fat body precedes a behavioral change in honeybees	Low strain knockdown sample 1	Florian Wolschin	300	4503	7238
PSE144	PSM1233	18133	Proteomic restructuring of the abdominal fat body precedes a behavioral change in honeybees	Low strain knockdown sample 2	Florian Wolschin	280	2941	7406
PSE144	PSM1234	18134	Proteomic restructuring of the abdominal fat body precedes a behavioral change in honeybees	Low strain knockdown sample 3	Florian Wolschin	267	3194	7809
PSE144	PSM1235	18135	Proteomic restructuring of the abdominal fat body precedes a behavioral change in honeybees	Low strain knockdown sample 4	Florian Wolschin	293	4403	7510
PSE144	PSM1236	18136	Proteomic restructuring of the abdominal fat body precedes a behavioral change in honeybees	Low strain knockdown sample 5	Florian Wolschin	273	3347	7917
PSE144	PSM1237	18137	Proteomic restructuring of the abdominal fat body precedes a behavioral change in honeybees	High strain knockdown sample 1	Florian Wolschin	271	4239	7375
PSE144	PSM1238	18138	Proteomic restructuring of the abdominal fat body precedes a behavioral change in honeybees	High strain knockdown sample 2	Florian Wolschin	300	4365	8123
PSE144	PSM1239	18139	Proteomic restructuring of the abdominal fat body precedes a behavioral change in honeybees	High strain knockdown sample 3	Florian Wolschin	271	3767	5895
PSE144	PSM1240	18140	Proteomic restructuring of the abdominal fat body precedes a behavioral change in honeybees	High strain knockdown sample 4	Florian Wolschin	289	3644	7716
PSE144	PSM1241	18141	Proteomic restructuring of the abdominal fat body precedes a behavioral change in honeybees	High strain knockdown sample 5	Florian Wolschin	266	3337	7783
PSE144	PSM1242	18142	Proteomic restructuring of the abdominal fat body precedes a behavioral change in honeybees	High strain control sample 1	Florian Wolschin	274	3939	7424
PSE144	PSM1243	18143	Proteomic restructuring of the abdominal fat body precedes a behavioral change in honeybees	High strain control sample 2	Florian Wolschin	238	3803	7337
PSE144	PSM1244	18144	Proteomic restructuring of the abdominal fat body precedes a behavioral change in honeybees	High strain control sample 3	Florian Wolschin	282	3698	8025
PSE144	PSM1245	18145	Proteomic restructuring of the abdominal fat body precedes a behavioral change in honeybees	High strain control sample 4	Florian Wolschin	259	3612	7261
PSE144	PSM1246	18146	Proteomic restructuring of the abdominal fat body precedes a behavioral change in honeybees	High strain control sample 5	Florian Wolschin	298	4315	7372
PSE129	PSM1247	18147	Insulin receptor substrate influences female caste development in honeybees	knockdown collected 72h after the last feeding with dsRNA sample 1	Florian Wolschin	243	2674	10269
PSE129	PSM1248	18148	Insulin receptor substrate influences female caste development in honeybees	knockdown collected 72h after the last feeding with dsRNA sample 2	Florian Wolschin	260	2538	10049
PSE129	PSM1249	18149	Insulin receptor substrate influences female caste development in honeybees	knockdown collected 72h after the last feeding with dsRNA sample 3	Florian Wolschin	245	2529	9555
PSE129	PSM1250	18150	Insulin receptor substrate influences female caste development in honeybees	knockdown collected 72h after the last feeding with dsRNA sample 4	Florian Wolschin	326	3573	10523
PSE129	PSM1251	18151	Insulin receptor substrate influences female caste development in honeybees	knockdown collected 96h after the last feeding with dsRNA sample 1	Florian Wolschin	212	2189	10493
PSE129	PSM1252	18152	Insulin receptor substrate influences female caste development in honeybees	knockdown collected 96h after the last feeding with dsRNA sample 2	Florian Wolschin	274	2707	10204
PSE129	PSM1253	18153	Insulin receptor substrate influences female caste development in honeybees	knockdown collected 96h after the last feeding with dsRNA sample 3	Florian Wolschin	223	3141	10172
PSE129	PSM1254	18154	Insulin receptor substrate influences female caste development in honeybees	knockdown collected 96h after the last feeding with dsRNA sample 4	Florian Wolschin	271	2973	9729
PSE129	PSM1255	18155	Insulin receptor substrate influences female caste development in honeybees	knockdown collected 120h after the last feeding with dsRNA sample 1	Florian Wolschin	300	3166	10681
PSE129	PSM1256	18156	Insulin receptor substrate influences female caste development in honeybees	knockdown collected 120h after the last feeding with dsRNA sample 2	Florian Wolschin	225	3151	10414
PSE129	PSM1257	18157	Insulin receptor substrate influences female caste development in honeybees	knockdown collected 120h after the last feeding with dsRNA sample 3	Florian Wolschin	128	3196	9626
PSE129	PSM1258	18158	Insulin receptor substrate influences female caste development in honeybees	knockdown collected 120h after the last feeding with dsRNA sample 4	Florian Wolschin	172	3005	9867
PSE129	PSM1259	18159	Insulin receptor substrate influences female caste development in honeybees	control collected 72h after the last feeding with dsRNA sample 1	Florian Wolschin	224	3354	10190
PSE129	PSM1260	18160	Insulin receptor substrate influences female caste development in honeybees	control collected 72h after the last feeding with dsRNA sample 2	Florian Wolschin	209	3341	10093
PSE129	PSM1261	18161	Insulin receptor substrate influences female caste development in honeybees	control collected 72h after the last feeding with dsRNA sample 3	Florian Wolschin	224	2363	9130
PSE129	PSM1262	18162	Insulin receptor substrate influences female caste development in honeybees	control collected 72h after the last feeding with dsRNA sample 4	Florian Wolschin	213	2915	9808
PSE129	PSM1263	18163	Insulin receptor substrate influences female caste development in honeybees	control collected 96h after the last feeding with dsRNA sample 1	Florian Wolschin	214	3829	10393
PSE129	PSM1264	18164	Insulin receptor substrate influences female caste development in honeybees	control collected 96h after the last feeding with dsRNA sample 2	Florian Wolschin	167	3650	10086
PSE129	PSM1265	18165	Insulin receptor substrate influences female caste development in honeybees	control collected 96h after the last feeding with dsRNA sample 3	Florian Wolschin	127	3618	9825
PSE129	PSM1266	18166	Insulin receptor substrate influences female caste development in honeybees	control collected 96h after the last feeding with dsRNA sample 4	Florian Wolschin	67	1424	10334
PSE129	PSM1267	18167	Insulin receptor substrate influences female caste development in honeybees	control collected 120h after the last feeding with dsRNA sample 1	Florian Wolschin	174	3704	9728
PSE129	PSM1268	18168	Insulin receptor substrate influences female caste development in honeybees	control collected 120h after the last feeding with dsRNA sample 2	Florian Wolschin	184	3672	10632
PSE129	PSM1269	18169	Insulin receptor substrate influences female caste development in honeybees	control collected 120h after the last feeding with dsRNA sample 3	Florian Wolschin	148	2947	8797
PSE129	PSM1270	18170	Insulin receptor substrate influences female caste development in honeybees	control collected 120h after the last feeding with dsRNA sample 4	Florian Wolschin	170	3955	10352
PSE130	PSM1271	18171	Tryptic peptide sequence analysis of colostrum ?-lactoglobulin (Bubalus bubalis) using MALDI-TOF/TOF	Lactoglobulin	Rohit Annasaheb Chougule	1	1	1
PSE131	PSM1272	18172	Phosphoproteomic analysis of the cultured collecting duct cells (mpkCCD)	mpkCCD_SILAC_rep1	Trairak Pisitkun	1541	14039	228609
PSE131	PSM1273	18173	Phosphoproteomic analysis of the cultured collecting duct cells (mpkCCD)	mpkCCD_SILAC_rep2	Trairak Pisitkun	929	5515	217679
PSE131	PSM1274	18174	Phosphoproteomic analysis of the cultured collecting duct cells (mpkCCD)	mpkCCD_SILAC_rep3	Trairak Pisitkun	794	4703	217679
PSE131	PSM1275	18175	Phosphoproteomic analysis of the cultured collecting duct cells (mpkCCD)	mpkCCD_SILAC_rep4	Trairak Pisitkun	1762	17966	235708
PSE131	PSM1276	18176	Phosphoproteomic analysis of the cultured collecting duct cells (mpkCCD)	mpkCCD_SILAC_rep5	Trairak Pisitkun	1866	12707	207457
PSE132	PSM1277	18177	Quantitative proteomic analysis of mpkCCD cells in response to long-term vasopressin exposure	Identification_EXP_1	Ming-Jiun Yu	2697	26284	205258
PSE132	PSM1278	18178	Quantitative proteomic analysis of mpkCCD cells in response to long-term vasopressin exposure	Identification_EXP_2	Ming-Jiun Yu	2514	39227	220236
PSE132	PSM1279	18179	Quantitative proteomic analysis of mpkCCD cells in response to long-term vasopressin exposure	Quantification_EXP_1	Ming-Jiun Yu	5271	132098	154845
PSE132	PSM1280	18180	Quantitative proteomic analysis of mpkCCD cells in response to long-term vasopressin exposure	Quantification_EXP_2	Ming-Jiun Yu	4668	93399	150017
PSE132	PSM1281	18181	Quantitative proteomic analysis of mpkCCD cells in response to long-term vasopressin exposure	Quantification_EXP_3	Ming-Jiun Yu	5565	104521	211478
PSE133	PSM1282	18182	Comparative proteome profiling of Mycobacterium tuberculosis: the response of drug-resistant and drug-sensitive stains	Mycobacterium tuberculosis strain A7494 analyzed by MudPit with SPE	Shih-Ting Huang	1869	16605	364503
PSE133	PSM1283	18183	Comparative proteome profiling of Mycobacterium tuberculosis: the response of drug-resistant and drug-sensitive stains	Mycobacterium tuberculosis strain A7494 analyzed by MudPit with SPE and FASP	Shih-Ting Huang	1632	14501	132948
PSE133	PSM1284	18184	Comparative proteome profiling of Mycobacterium tuberculosis: the response of drug-resistant and drug-sensitive stains	Mycobacterium tuberculosis strain A12998 analyzed by MudPit with SPE	Shih-Ting Huang	1961	17894	343536
PSE133	PSM1285	18185	Comparative proteome profiling of Mycobacterium tuberculosis: the response of drug-resistant and drug-sensitive stains	Mycobacterium tuberculosis strain A12998 analyzed by MudPit with SPE and FASP	Shih-Ting Huang	1606	13900	139967
PSE133	PSM1286	18186	Comparative proteome profiling of Mycobacterium tuberculosis: the response of drug-resistant and drug-sensitive stains	Mycobacterium tuberculosis strain A7494 analyzed by MudPit with FASP	Shih-Ting Huang	1725	14793	153772
PSE133	PSM1287	18187	Comparative proteome profiling of Mycobacterium tuberculosis: the response of drug-resistant and drug-sensitive stains	Mycobacterium tuberculosis strain A12998 analyzed by MudPit with FASP	Shih-Ting Huang	1598	12771	192931
PSE134	PSM1288	18188	Analysis of the periplasmic proteome of Yersinia pestis KIM6+	Y. pestis KIM6+ analyzed by LTQ	Shih-Ting Huang	221	4822	235721
PSE134	PSM1289	18189	Analysis of the periplasmic proteome of Yersinia pestis KIM6+	Y. pestis KIM6+ analyzed by MALDI	Shih-Ting Huang	89	1044	1514
PSE135	PSM1290	18190	The application of new software tools to quantitative protein profiling via Isotope-coded Affinity Tag (ICAT) and MS/MS	Sample 1: Lipid Rafts prepared from Human Jurkat T-cell stimulated via T cell receptor/CD28 cross-linking and from control (unstimulated) cells with old ICAT labeling	PeptideAtlas	378	1825	51675
PSE135	PSM1291	18191	The application of new software tools to quantitative protein profiling via Isotope-coded Affinity Tag (ICAT) and MS/MS	Sample 2: Lipid Rafts prepared from Human Jurkat T-cell stimulated via T cell receptor/CD28 cross-linking and from control (unstimulated) cells with old ICAT labeling	PeptideAtlas	304	1524	27797
PSE135	PSM1292	18192	The application of new software tools to quantitative protein profiling via Isotope-coded Affinity Tag (ICAT) and MS/MS	Sample 3: Flow through sample of Lipid Rafts prepared from Human Jurkat T-cell stimulated via T cell receptor/CD28 cross-linking and from control (unstimulated) cells	PeptideAtlas	708	8831	80984
PSE136	PSM1293	18193	An integrated systems approach for understanding cellular responses to gamma radiation	Sample 1: analysis of proteins harvested from cultures recovering from gamma irradiation stress with iTRAQ labeling	PeptideAtlas	898	4358	24625
PSE136	PSM1294	18194	An integrated systems approach for understanding cellular responses to gamma radiation	Sample 2: analysis of proteins harvested from cultures recovering from 0Gy (control) or 2500Gy (experimental) of gamma irradiation stress with iTRAQ labeling	PeptideAtlas	954	5914	30791
PSE137	PSM1295	18195	Analysis of the proteome of Shigella dysenteriae serotype I derived from in vitro and in vivo growth conditions	Shigella dysenteriae serotype 1 Sd1617 analyzed by LTQ	Shih-Ting Huang	1050	15136	668045
PSE137	PSM1296	18196	Analysis of the proteome of Shigella dysenteriae serotype I derived from in vitro and in vivo growth conditions	Shigella dysenteriae serotype 1 Sd1617 analyzed by MALDI	Shih-Ting Huang	571	3235	4978
PSE138	PSM1297	18197	Proteomic analysis of tomato glandular trichomes	Solanum lycopersicum: mixed type trichomes	Matthew Larson	1662	43695	339625
PSE138	PSM1298	18198	Proteomic analysis of tomato glandular trichomes	Solanum lycopersicum: type VI trichomes	Matthew Larson	1523	23922	177778
PSE139	PSM1299	18199	Analysis of the membrane proteome of Yersinia pestis KIM6+	Y. pestis KIM6+ analyzed by LTQ	Shih-Ting Huang	868	11575	687208
PSE139	PSM1300	18200	Analysis of the membrane proteome of Yersinia pestis KIM6+	Y. pestis KIM6+ analyzed by MALDI	Shih-Ting Huang	341	1990	2953
PSE139	PSM1301	18201	Analysis of the membrane proteome of Yersinia pestis KIM6+	Y. pestis KIM6+ MudPIT analyzed by LTQ	Shih-Ting Huang	617	3462	600568
PSE140	PSM1302	18202	Global proteomic profiling of Shigella dysenteriae Sd1617	Sample 1: Shigella dysenteriae analyzed by 2D LC-MS/MS	Shih-Ting Huang	935	6670	330327
PSE140	PSM1303	18203	Global proteomic profiling of Shigella dysenteriae Sd1617	Sample 2: Shigella dysenteriae analyzed by 2D LC-MS/MS	Shih-Ting Huang	989	6648	354139
PSE140	PSM1304	18204	Global proteomic profiling of Shigella dysenteriae Sd1617	Sample 3: Shigella dysenteriae analyzed by 2D LC-MS/MS	Shih-Ting Huang	1180	5983	633101
PSE141	PSM1305	18205	Hypocholesterolemic peptide sequences derived from buffalo colostrum ?-lactoglobulin	Colostrum whey protein analysis	Rohit Annasaheb Chougule	1	3	3
PSE142	PSM1306	18206	Global proteomic profiling of enterohemorrhagic Escherichia coli strain 8624	E. coli strain 8624, soluble and insoluble fractions, biological replicate 1	Shih-Ting Huang	1683	18533	751840
PSE142	PSM1307	18207	Global proteomic profiling of enterohemorrhagic Escherichia coli strain 8624	E. coli strain 8624, soluble and insoluble fractions, biological replicate 2	Shih-Ting Huang	1619	16188	497721
PSE142	PSM1308	18208	Global proteomic profiling of enterohemorrhagic Escherichia coli strain 8624	E. coli strain 8624, soluble and insoluble fractions, biological replicate 3	Shih-Ting Huang	1521	15564	483931
PSE143	PSM1309	18209	Analysis of cell wall and cytoplasmic proteomes of a vancomcyin intermediate resistant Staphylococcus aureus strain (HIP5827) and its derivatives (VP32 and P100)	staphylococcus aureus analyzed by LTQ	Shih-Ting Huang	1875	53936	1384435
PSE143	PSM1310	18210	Analysis of cell wall and cytoplasmic proteomes of a vancomcyin intermediate resistant Staphylococcus aureus strain (HIP5827) and its derivatives (VP32 and P100)	staphylococcus aureus analyzed by MALDI	Shih-Ting Huang	22	69	65
PSE145	PSM1311	18211	A Proteomic and Transcriptomic Approach Reveals New Insight into b-methylthiolation of Escherichia coli Ribosomal Protein S12	SPA-S12 associated proteins	Michael Brad Strader	478	34245	164544
PSE145	PSM1312	18212	A Proteomic and Transcriptomic Approach Reveals New Insight into b-methylthiolation of Escherichia coli Ribosomal Protein S12	Non-specific contaminants	Michael Brad Strader	170	15921	111387
PSE148	PSM1313	18213	Interspecific proteomic comparisons reveal ash phloem genes potentially involved in constitutive resistance to the emerald ash borer	Phloem tissue from Black ash	Justin Graham Alexander Whitehill	54	616	58286
PSE148	PSM1314	18214	Interspecific proteomic comparisons reveal ash phloem genes potentially involved in constitutive resistance to the emerald ash borer	Phloem tissue from Manchurian ash	Justin Graham Alexander Whitehill	49	847	70670
PSE146	PSM1315	18215	Global proteomic profiling of Shigella dysenteriae Sd1617 in vivo	SD1617 Whole Cell Lysate invivo biological replicate 1	Shih-Ting Huang	1010	6988	321008
PSE146	PSM1316	18216	Global proteomic profiling of Shigella dysenteriae Sd1617 in vivo	SD1617 Whole Cell Lysate invivo biological replicate 2	Shih-Ting Huang	1038	7775	301273
PSE146	PSM1317	18217	Global proteomic profiling of Shigella dysenteriae Sd1617 in vivo	SD1617 Whole Cell Lysate invivo biological replicate 3	Shih-Ting Huang	915	6221	498892
PSE145	PSM1318	18218	A Proteomic and Transcriptomic Approach Reveals New Insight into b-methylthiolation of Escherichia coli Ribosomal Protein S12	wildtype SPA-S12	Michael Brad Strader	15	186	25962
PSE145	PSM1319	18219	A Proteomic and Transcriptomic Approach Reveals New Insight into b-methylthiolation of Escherichia coli Ribosomal Protein S12	SPA-S12 with ycaO gene deleted	Michael Brad Strader	10	173	26067
PSE145	PSM1320	18220	A Proteomic and Transcriptomic Approach Reveals New Insight into b-methylthiolation of Escherichia coli Ribosomal Protein S12	SPA-S12 with rimO gene deleted	Michael Brad Strader	10	202	25882
PSE150	PSM1321	18221	The effects of chornic treatment with mood stablizers on the rat hippocampal postsynaptic density proteome	Control sample 1	Dhaval Nanavati	581	19849	88196
PSE150	PSM1322	18222	The effects of chornic treatment with mood stablizers on the rat hippocampal postsynaptic density proteome	Control sample 2	Dhaval Nanavati	674	21585	92340
PSE150	PSM1323	18223	The effects of chornic treatment with mood stablizers on the rat hippocampal postsynaptic density proteome	Control sample 3	Dhaval Nanavati	678	21765	92853
PSE150	PSM1324	18224	The effects of chornic treatment with mood stablizers on the rat hippocampal postsynaptic density proteome	Lithium carbonate treated sample 1	Dhaval Nanavati	632	20015	86962
PSE150	PSM1325	18225	The effects of chornic treatment with mood stablizers on the rat hippocampal postsynaptic density proteome	Lithium carbonate treated sample 2	Dhaval Nanavati	653	23450	91436
PSE150	PSM1326	18226	The effects of chornic treatment with mood stablizers on the rat hippocampal postsynaptic density proteome	Lithium carbonate treated sample 3	Dhaval Nanavati	648	19538	89686
PSE150	PSM1327	18227	The effects of chornic treatment with mood stablizers on the rat hippocampal postsynaptic density proteome	Sodium valproate treated sample 1	Dhaval Nanavati	643	21081	91388
PSE150	PSM1328	18228	The effects of chornic treatment with mood stablizers on the rat hippocampal postsynaptic density proteome	Sodium valproate treated sample 2	Dhaval Nanavati	765	25390	93980
PSE150	PSM1329	18229	The effects of chornic treatment with mood stablizers on the rat hippocampal postsynaptic density proteome	Sodium valproate treated sample 3	Dhaval Nanavati	664	23977	93064
PSE149	PSM1330	18230	Quantitative transcriptomic and proteomic profiling of ABA-induced expression changes in single cells	Arabidopsis_T87_24h_ABA_rep1	Maik Boehmer	464	1119	1654
PSE149	PSM1331	18231	Quantitative transcriptomic and proteomic profiling of ABA-induced expression changes in single cells	Arabidopsis_T87_24h_ABA_rep2	Maik Boehmer	3870	14112	25604
PSE149	PSM1332	18232	Quantitative transcriptomic and proteomic profiling of ABA-induced expression changes in single cells	Arabidopsis_T87_24h_ABA_rep3	Maik Boehmer	2560	7961	14627
PSE149	PSM1333	18233	Quantitative transcriptomic and proteomic profiling of ABA-induced expression changes in single cells	Arabidopsis_T87_24h_ABA_rep4	Maik Boehmer	2428	7053	14923
PSE149	PSM1334	18234	Quantitative transcriptomic and proteomic profiling of ABA-induced expression changes in single cells	Arabidopsis_T87_24h_ABA_rep5	Maik Boehmer	2483	6654	14617
PSE151	PSM1335	18235	Identification of chromatin-associated non-histone proteins using SILAC proteomic analysis	Sample of whole cell lysate without heavy isotope labeling	Han Wang	121	878	6882
PSE151	PSM1336	18236	Identification of chromatin-associated non-histone proteins using SILAC proteomic analysis	Sample of whole cell lysate with heavy isotope labeling (from passage 1 culture)	Han Wang	42	368	7326
PSE151	PSM1337	18237	Identification of chromatin-associated non-histone proteins using SILAC proteomic analysis	Sample of whole cell lysate with heavy isotope labeling (from passage 2 culture)	Han Wang	136	2344	7194
PSE151	PSM1338	18238	Identification of chromatin-associated non-histone proteins using SILAC proteomic analysis	Sample of whole cell lysate with heavy isotope labeling (from passage 3 culture)	Han Wang	25	85	8496
PSE151	PSM1339	18239	Identification of chromatin-associated non-histone proteins using SILAC proteomic analysis	Samples for testing of SILAC quantitative analysis with mixing ratio of 1:1 (light vs. heavy)	Han Wang	93	1040	11500
PSE151	PSM1340	18240	Identification of chromatin-associated non-histone proteins using SILAC proteomic analysis	Samples for testing of SILAC quantitative analysis with mixing ratio of 1:2 (light vs. heavy)	Han Wang	83	704	14046
PSE151	PSM1341	18241	Identification of chromatin-associated non-histone proteins using SILAC proteomic analysis	Samples for testing of SILAC quantitative analysis with mixing ratio of 1:4 (light vs. heavy)	Han Wang	75	293	13242
PSE151	PSM1342	18242	Identification of chromatin-associated non-histone proteins using SILAC proteomic analysis	Samples for testing of SILAC quantitative analysis with mixing ratio of 2:1 (light vs. heavy)	Han Wang	117	1160	14114
PSE151	PSM1343	18243	Identification of chromatin-associated non-histone proteins using SILAC proteomic analysis	Samples for testing of SILAC quantitative analysis with mixing ratio of 4:1 (light vs. heavy)	Han Wang	147	1564	14634
PSE151	PSM1344	18244	Identification of chromatin-associated non-histone proteins using SILAC proteomic analysis	Chromatin-associated protein enrichment fractionated from gel electrophoresis	Han Wang	748	35460	117486
PSE151	PSM1345	18245	Identification of chromatin-associated non-histone proteins using SILAC proteomic analysis	Mixture of SILAC-labeled whole cell extracts with unlabeled chromatin-associated proteins fractionated from gel electrophoresis	Han Wang	1057	22804	492506
PSE152	PSM1346	18246	Identification of cell wall and cytoplasmic proteins of Aspergillus fumigatus	Aspergillus fumigatus identification with 2D-LC	Shih-Ting Huang	518	2247	92491
PSE153	PSM1347	18247	Integrative proteomics and genomics interrogation of Kaposi Sarcoma tumors finds multiple candidate proteins involved in disease pathogenesis which may have utility for early detection	tumor_s1	Lynn Amon	20454	205279	113545
PSE153	PSM1348	18248	Integrative proteomics and genomics interrogation of Kaposi Sarcoma tumors finds multiple candidate proteins involved in disease pathogenesis which may have utility for early detection	tumor_s2	Lynn Amon	24843	229093	135724
PSE153	PSM1349	18249	Integrative proteomics and genomics interrogation of Kaposi Sarcoma tumors finds multiple candidate proteins involved in disease pathogenesis which may have utility for early detection	tumor_s3	Lynn Amon	26567	274851	152000
PSE153	PSM1350	18250	Integrative proteomics and genomics interrogation of Kaposi Sarcoma tumors finds multiple candidate proteins involved in disease pathogenesis which may have utility for early detection	tumor_s4	Lynn Amon	21313	128363	66705
PSE153	PSM1351	18251	Integrative proteomics and genomics interrogation of Kaposi Sarcoma tumors finds multiple candidate proteins involved in disease pathogenesis which may have utility for early detection	normal_s1	Lynn Amon	13541	92571	58583
PSE153	PSM1352	18252	Integrative proteomics and genomics interrogation of Kaposi Sarcoma tumors finds multiple candidate proteins involved in disease pathogenesis which may have utility for early detection	tumor_s5	Lynn Amon	17401	165267	116832
PSE153	PSM1353	18253	Integrative proteomics and genomics interrogation of Kaposi Sarcoma tumors finds multiple candidate proteins involved in disease pathogenesis which may have utility for early detection	tumor_s6	Lynn Amon	24649	242572	132717
PSE153	PSM1354	18254	Integrative proteomics and genomics interrogation of Kaposi Sarcoma tumors finds multiple candidate proteins involved in disease pathogenesis which may have utility for early detection	tumor_s7	Lynn Amon	17660	185729	130933
PSE153	PSM1355	18255	Integrative proteomics and genomics interrogation of Kaposi Sarcoma tumors finds multiple candidate proteins involved in disease pathogenesis which may have utility for early detection	tumor_s8	Lynn Amon	16424	173141	130595
PSE153	PSM1356	18256	Integrative proteomics and genomics interrogation of Kaposi Sarcoma tumors finds multiple candidate proteins involved in disease pathogenesis which may have utility for early detection	normal_s2	Lynn Amon	11888	133251	107594
PSE153	PSM1357	18257	Integrative proteomics and genomics interrogation of Kaposi Sarcoma tumors finds multiple candidate proteins involved in disease pathogenesis which may have utility for early detection	normal_s3	Lynn Amon	15782	193072	133107
PSE153	PSM1358	18258	Integrative proteomics and genomics interrogation of Kaposi Sarcoma tumors finds multiple candidate proteins involved in disease pathogenesis which may have utility for early detection	tumor_s9	Lynn Amon	16445	189165	134744
PSE153	PSM1359	18259	Integrative proteomics and genomics interrogation of Kaposi Sarcoma tumors finds multiple candidate proteins involved in disease pathogenesis which may have utility for early detection	normal_s4	Lynn Amon	13815	193097	129465
PSE153	PSM1360	18260	Integrative proteomics and genomics interrogation of Kaposi Sarcoma tumors finds multiple candidate proteins involved in disease pathogenesis which may have utility for early detection	tumor_s10	Lynn Amon	23563	283054	134272
PSE153	PSM1361	18261	Integrative proteomics and genomics interrogation of Kaposi Sarcoma tumors finds multiple candidate proteins involved in disease pathogenesis which may have utility for early detection	normal_s5	Lynn Amon	11522	124171	119159
PSE153	PSM1362	18262	Integrative proteomics and genomics interrogation of Kaposi Sarcoma tumors finds multiple candidate proteins involved in disease pathogenesis which may have utility for early detection	tumor_s11	Lynn Amon	18502	201071	130864
PSE153	PSM1363	18263	Integrative proteomics and genomics interrogation of Kaposi Sarcoma tumors finds multiple candidate proteins involved in disease pathogenesis which may have utility for early detection	tumor_s12	Lynn Amon	23140	293191	125484
PSE153	PSM1364	18264	Integrative proteomics and genomics interrogation of Kaposi Sarcoma tumors finds multiple candidate proteins involved in disease pathogenesis which may have utility for early detection	normal_s6	Lynn Amon	14598	161935	116498
PSE153	PSM1365	18265	Integrative proteomics and genomics interrogation of Kaposi Sarcoma tumors finds multiple candidate proteins involved in disease pathogenesis which may have utility for early detection	tumor_s13	Lynn Amon	15911	208290	133766
PSE153	PSM1366	18266	Integrative proteomics and genomics interrogation of Kaposi Sarcoma tumors finds multiple candidate proteins involved in disease pathogenesis which may have utility for early detection	endocells_uninfec	Lynn Amon	20143	158206	133631
PSE153	PSM1367	18267	Integrative proteomics and genomics interrogation of Kaposi Sarcoma tumors finds multiple candidate proteins involved in disease pathogenesis which may have utility for early detection	endocells_mockinfec	Lynn Amon	19901	143831	132485
PSE153	PSM1368	18268	Integrative proteomics and genomics interrogation of Kaposi Sarcoma tumors finds multiple candidate proteins involved in disease pathogenesis which may have utility for early detection	endocells_hhv8infec	Lynn Amon	18965	144237	133822
PSE154	PSM1369	18269	Identification of proteins in the venom gland and antennal tissue of a Pogonomyrmex species	Proteins identified in antennal tissue	Florian Wolschin	295	10954	7880
PSE154	PSM1370	18270	Identification of proteins in the venom gland and antennal tissue of a Pogonomyrmex species	Proteins identified in poison gland tissue	Florian Wolschin	159	5158	7674
PSE147	PSM1371	18271	Comparative proteomic analysis of Candida albicans and Candida glabrata	iTRAQ Labeling and Strong Cation Exchange Fractionation	Akhilesh Pandey	472	3617	54261
